# Supplementary material for: Kinesin Family of Proteins Kif11 and Kif21B Act as Inhibitory Constraints of Excitatory Synaptic Transmission Through Distinct Mechanisms
Source: Sci Rep. 2018 Nov 27;8:17419. doi: 10.1038/s41598-018-35634-7 (PMC6258692; doi:10.1038/s41598-018-35634-7)
Supplement: Supplementary file 2 — Supplementary Dataset 1 [file 41598_2018_35634_MOESM2_ESM.xlsx]

## Sheet: Table S1
Additional File Table S1
Refer Fig1D
	KD_Samples: % of Knockdown			N=3				KIF KD (%KD) _T TEST PRISM
	KD Gene	GAPDH		KD GENE				Kif5B			Kif1C			Kif21A			Kif2C
		RQ	SEM	RQ	SEM			P value	< 0.0001		P value	0.0003		P value	0.014		P value	0.0185
	Kif5B	0.933194	0.128912	0.410153	0.0184865	***		P value summary	****		P value summary	***		P value summary	*		P value summary	*
	Kif3B	0.765603	0.13243	0.304923	0.104628	***		Significantly different? (P < 0.05)	Yes		Significantly different? (P < 0.05)	Yes		Significantly different? (P < 0.05)	Yes		Significantly different? (P < 0.05)	Yes
	Kif3C	0.738294	0.0291861	0.588434	0.0673172	**		One- or two-tailed P value?	Two-tailed		One- or two-tailed P value?	Two-tailed		One- or two-tailed P value?	Two-tailed		One- or two-tailed P value?	Two-tailed
	Kif17	0.798057	0.14471	0.469571	0.0609091	***		t, df	t=42.30 df=4		t, df	t=11.50 df=4		t, df	t=4.168 df=4		t, df	t=3.837 df=4
	Kif1B	0.97931	0.0121907	0.406808	0.092036	***		Kif3B			Kif13A			Kif21B			Kif24
	Kif1C	1.00298	0.00369199	0.333379	0.0617881	***		P value	0.0004		P value	0.0027		P value	0.0105		P value	0.0079
	Kif13A	1	0.0353741	0.509176	0.0376773	***		P value summary	***		P value summary	**		P value summary	*		P value summary	**
	Kif13B	1.00298	0.00369199	0.426216	0.0617881	**		Significantly different? (P < 0.05)	Yes		Significantly different? (P < 0.05)	Yes		Significantly different? (P < 0.05)	Yes		Significantly different? (P < 0.05)	Yes
	Kif4A	0.967783	0.0298279	0.256671	0.0694885	*		One- or two-tailed P value?	Two-tailed		One- or two-tailed P value?	Two-tailed		One- or two-tailed P value?	Two-tailed		One- or two-tailed P value?	Two-tailed
	Kif7	1.08999	0.04395	0.469571	0.0609091	**		t, df	t=11.00 df=4		t, df	t=6.614 df=4		t, df	t=4.536 df=4		t, df	t=4.927 df=4
	Kif21A	0.998638	0.131681	0.596096	0.0811432	*		Kif3C			Kif13B			Kif14
	Kif21B	1.0691	0.0539733	0.748359	0.00640388	*		P value	0.0022		P value	0.0015		P value	< 0.0001
	Kif14	0.968124	0.0378986	0.168348	0.145643	**		P value summary	**		P value summary	**		P value summary	****
	Kif11	1.00384	0.0865447	0.624124	0.054	**		Significantly different? (P < 0.05)	Yes		Significantly different? (P < 0.05)	Yes		Significantly different? (P < 0.05)	Yes
	Kif2A	1.07453	0.069843	0.688575	0.0461947	**		One- or two-tailed P value?	Two-tailed		One- or two-tailed P value?	Two-tailed		One- or two-tailed P value?	Two-tailed
	Kif2C	1.07839	0.127079	0.529754	0.112111	*		t, df	t=7.018 df=4		t, df	t=7.722 df=4		t, df	t=15.99 df=4
	Kif24	0.895219	0.0924501	0.570274	0.111385	**		Kif17			Kif4A			Kif11
								P value	0.0049		P value	0.0076		P value	0.0315
								P value summary	**		P value summary	**		P value summary	*
								Significantly different? (P < 0.05)	Yes		Significantly different? (P < 0.05)	Yes		Significantly different? (P < 0.05)	Yes
								One- or two-tailed P value?	Two-tailed		One- or two-tailed P value?	Two-tailed		One- or two-tailed P value?	Two-tailed
								t, df	t=7.513 df=3		t, df	t=4.983 df=4		t, df	t=3.246 df=4
								Kif1B			Kif7			Kif2A
								P value	0.0009		P value	0.0487		P value	0.0163
								P value summary	***		P value summary	*		P value summary	*
								Significantly different? (P < 0.05)	Yes		Significantly different? (P < 0.05)	Yes		Significantly different? (P < 0.05)	Yes
								One- or two-tailed P value?	Two-tailed		One- or two-tailed P value?	Two-tailed		One- or two-tailed P value?	Two-tailed
								t, df	t=8.807 df=4		t, df	t=2.802 df=4		t, df	t=3.985 df=4
Refer Fig 1 E			Amplitude (pA)				Refer Fig 1 F		Frequency (Hz)
		Mean	SEM	N	p value			Mean	SEM	N	p value	p value
	Control	96.9	5.265	62				Control	95.7	14.79	62
	Control-siRNA	94.02	11.1	59				Control-siRNA	98.09	12.4	59
	Kif5A-siRNA	70.63	4.702	37				Kif5A-siRNA	115.5	22.98	37
	Kif5B-siRNA	68	6.612	30				Kif5B-siRNA	114.2	25.33	30
	Kif3B-siRNA	61.89	4.369	38	**			Kif3B-siRNA	103.3	23.51	38
	Kif3C-siRNA	62.7	4.13	33	**			Kif3C-siRNA	99.21	19.92	33
	Kif17-siRNA	59.25	6.181	25	**			Kif17-siRNA	110.4	27.64	25
	Kif1B-siRNA	97.66	8.695	29				Kif1B-siRNA	104.6	16.26	29
	Kif1C-siRNA	103	9.684	33				Kif1C-siRNA	113.2	14.79	33
	Kif13A-siRNA	88.63	8.339	28				Kif13A-siRNA	103.4	21.07	28
	Kif13B-siRNA	77.28	7.715	22				Kif13B-siRNA	83.71	20.23	22
	Kif4A-siRNA	75.8	7.28	32				Kif4A-siRNA	223.9	39.13	32	***
	Kif7-siRNA	63.5	5.8	34	*			Kif7-siRNA	44.34	10.69	34	*
	Kif21A-siRNA	70.71	4.98	44				Kif21A-siRNA	34	4.604	44	***
	Kif21B-siRNA	105.4	9.291	36				Kif21B-siRNA	212.9	35.71	36	***
	Kif14-siRNA	80.56	6.808	40				Kif14-siRNA	111.6	22.85	40
	Kif11-siRNA	93.55	7.145	34				Kif11-siRNA	213.6	32.69	34	***
	Kif2A-siRNA	90.26	8.027	34				Kif2A-siRNA	123.8	24.76	34
	Kif2C-siRNA	86.12	6.104	29				Kif2C-siRNA	94.15	22.32	29
	Kif24-siRNA	99.4	9.655	33				Kif24-siRNA	111.2	20.62	33
		One-way analysis of variance							One-way analysis of variance
		Dunnett's Test							Dunnett's Test
	Control-siRNA vs Kif5A-siRNA		ns					Control-siRNA vs Kif5A-siRNA		ns
	Control-siRNA vs Control		ns					Control-siRNA vs Control		ns
		P value	0.0871						P value	0.6858
		F	2.48						F	0.3781
		R square	0.03101						R square	0.004855
		df	2						df	2
	Control-siRNA vs Kif5B-siRNA		ns					Control-siRNA vs Kif5B-siRNA		ns
	Control-siRNA vs Control		ns					Control-siRNA vs Control		ns
		P value	0.0927						P value	0.7518
		F	2.417						F	0.2859
		R square	0.03163						R square	0.003848
		df	2						df	2
	Control-siRNA vs Kif3B-siRNA		*					Control-siRNA vs Kif3B-siRNA		ns
	Control-siRNA vs Control		ns					Control-siRNA vs Control		ns
		P value	0.011						P value	0.9508
		F	4.643						F	0.05043
		R square	0.05619						R square	0.0006462
		df	2						df	2
	Control-siRNA vs Kif3C-siRNA		*					Control-siRNA vs Kif3C-siRNA		*
	Control-siRNA vs Control		ns					Control-siRNA vs Control		ns
		P value	0.0222						P value	0.9867
		F	3.906						F	0.01339
		R square	0.04919						R square	0.0001773
		df	2						df	2
	Control-siRNA vs Kif17-siRNA		*					Control-siRNA vs Kif17-siRNA		*
	Control-siRNA vs Control		ns					Control-siRNA vs Control		ns
		P value	0.0305						P value	0.8558
		F	3.578						F	0.1559
		R square	0.04765						R square	0.002175
		df	2						df	2
	Control-siRNA vs Control		ns					Control-siRNA vs Control		ns
	Control-siRNA vs Kif1B-siRNA		ns					Control-siRNA vs Kif1B-siRNA		ns
		P value	0.956						P value	0.9297
		F	0.04502						F	0.07297
		R square	0.0006121						R square	0.0009918
		df	2						df	2
	Control-siRNA vs Control		ns					Control-siRNA vs Control		ns
	Control-siRNA vs Kif1C-siRNA		ns					Control-siRNA vs Kif1C-siRNA		ns
		P value	0.8129						P value	0.7146
		F	0.2074						F	0.3367
		R square	0.00274						R square	0.00444
		df	2						df	2
	Control-siRNA vs Control		ns					Control-siRNA vs Control		ns
	Control-siRNA vs Kif13A-siRNA		ns					Control-siRNA vs Kif13A-siRNA		ns
		P value	0.8465						P value	0.9523
		F	0.1668						F	0.04891
		R square	0.00228						R square	0.0006696
		df	2						df	2
	Control-siRNA vs Control		ns					Control-siRNA vs Control		ns
	Control-siRNA vs Kif13B-siRNA		ns					Control-siRNA vs Kif13B-siRNA		ns
		P value	0.4456						P value	0.8574
		F	0.813						F	0.1541
		R square	0.01148						R square	0.002196
		df	2						df	2
	Control-siRNA vs Control		ns					Control-siRNA vs Control		ns
	Control-siRNA vs Kif4A-siRNA		ns					Control-siRNA vs Kif4A-siRNA		****
		P value	0.2743						P value	< 0.0001
		F	1.305						F	10.66
		R square	0.0171						R square	0.1244
		df	2						df	2
	Control-siRNA vs Control		ns					Control-siRNA vs Control		ns
	Control-siRNA vs Kif7-siRNA		*					Control-siRNA vs Kif7-siRNA		*
		P value	0.0271						P value	0.0254
		F	3.697						F	3.764
		R square	0.04639						R square	0.04719
		df	2						df	2
	Control-siRNA vs Control		ns					Control-siRNA vs Control		ns
	Control-siRNA vs Kif21A-siRNA		ns					Control-siRNA vs Kif21A-siRNA		***
		P value	0.0614						P value	0.0008
		F	2.838						F	7.419
		R square	0.03386						R square	0.0839
		df	2						df	2
	Control-siRNA vs Control		ns					Control-siRNA vs Control		ns
	Control-siRNA vs Kif21B-siRNA		ns					Control-siRNA vs Kif21B-siRNA		***
		P value	0.6982						P value	0.0001
		F	0.36						F	9.712
		R square	0.004654						R square	0.112
		df	2						df	2
	Control-siRNA vs Control		ns					Control-siRNA vs Control		ns
	Control-siRNA vs Kif14-siRNA		ns					Control-siRNA vs Kif14-siRNA		ns
		P value	0.401						P value	0.7847
		F	0.9191						F	0.2428
		R square	0.0115						R square	0.003064
		df	2						df	2
	Control-siRNA vs Control		ns					Control-siRNA vs Control		ns
	Control-siRNA vs Kif11-siRNA		ns					Control-siRNA vs Kif11-siRNA		****
		P value	0.9553						P value	< 0.0001
		F	0.04579						F	10.76
		R square	0.0006021						R square	0.1241
		df	2						df	2
	Control-siRNA vs Control		ns					Control-siRNA vs Control		ns
	Control-siRNA vs Kif2A-siRNA		ns					Control-siRNA vs Kif2A-siRNA		ns
		P value	0.8831						P value	0.487
		F	0.1244						F	0.723
		R square	0.001634						R square	0.009424
		df	2						df	2
	Control-siRNA vs Control		ns					Control-siRNA vs Control		ns
	Control-siRNA vs Kif2C-siRNA		ns					Control-siRNA vs Kif2C-siRNA		ns
		P value	0.7378						P value	0.9857
		F	0.3047						F	0.0144
		R square	0.004129						R square	0.0001959
		df	2						df	2
	Control-siRNA vs Control		ns					Control-siRNA vs Control		ns
	Control-siRNA vs Kif24-siRNA		ns					Control-siRNA vs Kif24-siRNA		ns
		P value	0.9251						P value	0.7954
		F	0.07787						F	0.2293
		R square	0.00103						R square	0.003027
		df	2						df	2

## Sheet: Table S2
Additional File Table S2
Refer Fig 2 E & F
Amplitude (pA)							Frequency (Hz)	Mean	SEM	n number	p value
	Mean	SEM	n number	p value
Negative control	98.86	10.49	38				Negative control	92.5	13.08	38
Kif13B-shRNA-A	70.87	4.746	31	*			Kif13B-shRNA-A	99.8	10.65	31
Kif13B-shRNA-C	67.31	6.473	32	*			Kif13B-shRNA-C	86.49	8.719	32
Kif21A-shRNA-A	76.41	4.383	44	*			Kif21A-shRNA-A	62.5	4.713	44	*
Kif21A-shRNA-B	74.19	4.929	30	*			Kif21A-shRNA-B	56.36	7.455	30	*
Kif21B-shRNA-B	112.5	8.67	43				Kif21B-shRNA-B	197.5	19.73	43	*
Kif21B-shRNA-C	129.3	11.78	31				Kif21B-shRNA-C	319.7	59.84	31	***
Kif11-shRNA-A	124.6	17.27	24				Kif11-shRNA-A	237.1	49.21	24	***
Kif11-shRNA-C	115.2	8.752	44				Kif11-shRNA-C	199.2	21.09	44	*
	One-way analysis of variance							One-way analysis of variance
	Dunnett's Test							Dunnett's Test
Negative control vs Kif13B-shC		*					Negative control vs Kif13B-shC		ns
Negative control vs Kif13B-shA		*					Negative control vs Kif13B-shA		ns
	P value	0.0103						P value	0.7235
	F	4.792						F	0.3248
	R square	0.08908						R square	0.006584
	df	2						df	2
Negative control vs Kif21A-shB		*					Negative control vs Kif21A-shB		*
Negative control vs Kif21A-shA		*					Negative control vs Kif21A-shA		*
	P value	0.0325						P value	0.0136
	F	3.536						F	4.473
	R square	0.06093						R square	0.07585
	df	2						df	2
Negative control vs Kif21B-shC		ns					Negative control vs Kif21B-shC		***
Negative control vs Kif21B-shB		ns					Negative control vs Kif21B-shB		*
	P value	0.1324						P value	< 0.0001
	F	2.06						F	11.24
	R square	0.03642						R square	0.171
	df	2						df	2
Negative control vs Kif11-shA		ns					Negative control vs Kif11-shA		***
Negative control vs Kif11-shC		ns					Negative control vs Kif11-shC		*
	P value	0.3062						P value	0.0006
	F	1.197						F	7.955
	R square	0.02272						R square	0.1338
	df	2						df	2

## Sheet: Table S3
Additional File Table S3
Refer Fig 4 A& B
	Kif11_KD :Testing all other genes						Kif21B_KD: all other genes
	Gene	RQ	SEM	p-value			Gene	RQ	SEM	p-value
	Kif5A	0.795843	0.0022658	0.0450128	*		Kif5A	1.16515	0.0291517	0.202069
	Kif5B	1.02818	0.0357083	0.778846			Kif5B	1.25589	0.0498586	0.0601556
	Kif3B	0.923077	0.0420614	0.249657			Kif3B	1.13246	0.0536256	0.285168
	Kif17	0.968422	0.0484998	0.718443			Kif17	1.21787	0.0485343	0.125628
	Kif3C	0.915997	0.0253245	0.296924			Kif3C	1.35626	0.0340465	0.0471777	*
	Kif7	1.12139	0.0383172	0.259498			Kif7	1.27416	0.0874836	0.224811
	Kif2A	1.01546	0.0452539	0.834786			Kif11	1.1243	0.0768301	0.458504
	Kif2C	1.30126	0.0026122	0.00167328	**		Kif2A	1.36537	0.0815339	0.1359
	Kif24	1.05279	0.0887657	0.69196			Kif2C	1.25237	0.0601588	0.136132
	Kif1A	1.00706	0.0352776	0.923661			Kif24	1.09134	0.0298213	0.252018
	Kif1B	1.28675	0.0783393	0.0990021			Kif1A	1.29608	0.082818	0.181344
	Kif1C	1.03837	0.0646907	0.693568			Kif1B	1.10226	0.0527008	0.427857
	Kif13A	1.04866	0.0857471	0.718258			Kif1C	1.09727	0.0621836	0.450032
	Kif13B	1.01179	0.0718513	0.913464			Kif13A	1.21382	0.0669697	0.204782
	Kif4A	1.44558	0.0998638	0.0833619			Kif13B	1.38642	0.0820777	0.11815
	Kif21A	1.07817	0.0194127	0.338442			Kif4A	1.22568	0.106944	0.357782
	KIF21B	1.04196	0.0903881	0.743523			Kif21A	1.31672	0.106718	0.244102
	Kif14	0.970508	0.0377494	0.885068			Kif14	1.15964	0.0412917	0.143267
	Kif5A_Kif11KD				Kif2C_Kif11KD				Kif3C_Kif21BKD
	P value	0.0106			P value	< 0.0001			P value	0.006
	P value summary	*			P value summary	****			P value summary	**
	Significantly different? (P < 0.05)	Yes			Significantly different? (P < 0.05)	Yes			Significantly different? (P < 0.05)	Yes
	One- or two-tailed P value?	Two-tailed			One- or two-tailed P value?	Two-tailed			One- or two-tailed P value?	Two-tailed
	t, df	t=4.526 df=4			t, df	t=19.08 df=4			t, df	t=5.333 df=4
Refer Fig 4 E&F	Amplitude(pA)					Frequency (Hz)
		Mean	SEM	n number	p value	Mean	SEM	n number	p value
	Kif21B-shRNA-C	100	10.8884	16		100	18.2128	16
	(Kif21B+ Kif3C) KD	110.343	6.39939	16	NS	99.6879	12.3845	16	NS
					*p<0.05				*p<0.05
					Student's t test				Student's t test
	Unpaired t test					Unpaired t test
	Kif21B KD vs Kif21B+Kif3C KD					Kif21B KD vs Kif21B+Kif3C KD
	P value summary	ns				P value summary	ns
	P value	0.4193				P value	0.9888
	One- or two-tailed P value?	Two-tailed				One- or two-tailed P value?	Two-tailed
	t, df	t=0.8190 df=30				t, df	t=0.01417 df=30

## Sheet: Table S4
Additional File Table S4
Refer Fig 5 D&E	Amplitude (pA)					Frequency (Hz)
		Mean	SEM	n number	p value	Mean	SEM	n number	p value
	DMSO	1.07967	4.76321	20		4.03	9.72	20
	D-AP5	2.71066	5.53734	22		2.25	8.9	22
					0.826				0.89
					Student's t test				Student's t test
Refer Fig 5 H&I	Amplitude (pA)					Frequency (Hz)					Kif21B KD					Kif21B KD
		Mean	SEM	n number	p value	Mean	SEM	n number	p value		Amplitude					Frequency
	DMSO	1.69	4.41	16		1.33	8.31	16			Unpaired t test					Unpaired t test
	D-AP5	4.8	4.59	16		1.45	6.6	16
					0.628				0.99		DMSO vs D-AP5					DMSO vs D-AP5
					Student's t test				Student's t test		P value summary	ns				P value summary	ns
											P value	0.6287				P value	0.9911
											One- or two-tailed P value?	Two-tailed				One- or two-tailed P value?	Two-tailed
											t, df	t=0.4886 df=30				t, df	t=0.01131 df=30
	Amplitude (pA)					Frequency (Hz)					Kif11 KD					Kif11 KD
Refer Fig 5 L &M		Mean	SEM	n number	p value	Mean	SEM	n number	p value		Amplitude					Frequency
	DMSO	-11.99	3.9	18		61.33	26.27	18			Unpaired t test					Unpaired t test
	D-AP5	-0.058	5.325	19		1.93	7.73	19	*
					0.08				*p<0.05		DMSO vs D-AP5					DMSO vs D-AP5
					Student's t test				Student's t test		P value summary	ns				P value summary	*
											P value	0.0819				P value	0.033
											One- or two-tailed P value?	Two-tailed				One- or two-tailed P value?	Two-tailed
											t, df	t=1.791 df=35				t, df	t=2.220 df=35

## Sheet: Table S5
Additional File Table S5
Refer Fig 6C	Sholl	No. of Intersections
	Distance from soma		Mean	SEM	p values		Sholl
	20	NC GFP	16.375	1.80249		N=16	One-way analysis of variance
		Kif11 shA	41.7333	5.45673	***	N=15	Tukey's Multiple Comparison Test
	30	NC GFP	14.375	1.59655			P value	< 0.0001
		Kif11 shA	47.6667	6.80383	***		F	27.34
	40	NC GFP	13.5625	1.45765			R square	0.6404
		Kif11 shA	47.4667	5.2198	***		df	17
	50	NC GFP	13.5	2.20794			N C 20 vs KIf11 ShA 20	***
		Kif11 shA	46.6667	4.75461	***		N C 30 vs KIf11 ShA 30	***
	60	NC GFP	11.5625	1.45479			N C 40 vs KIf11 ShA 40	***
		Kif11 shA	42.5333	5.7486	***		N C 50 vs KIf11 ShA 50	***
	70	NC GFP	8.9375	1.58763			N C 60 vs KIf11 ShA 60	***
		Kif11 shA	29.5333	4.63924	***		N C 70 vs KIf11 ShA 70	**
	80	NC GFP	5.0625	1.23649			N C 80 vs KIf11 ShA 80	ns
		Kif11 shA	12.9333	3.31873			N C 90 vs KIf11 ShA 90	ns
	90	NC GFP	0.9375	0.370459			N C 100 vs KIf11 ShA 100	ns
		Kif11 shA	4.4	1.31584
	100	NC GFP	0.0625	0.0625
		Kif11 shA	0.533333	0.255728			Spine Density
					***p< 0.0001		Unpaired t test
					one-way ANOVA Tukey test		NCGFP vs Kif11KD	ns
Refer Fig 6E	Spine Density						P value	0.8796
		Spine Density	Normalized Spine Density	SEM	p values	N=23	One- or two-tailed P value?	Two-tailed
	Control	51.674	100	2.45207			t, df	t=0.1523 df=44
	Kif11_KD	51.9551	100.544	2.5954	NS
					p< 0.05
					Student's t test
Refer Fig 6F	Spine Morphology							Mushroom spines			Stubby/thin spines
		Control		Kif11_KD			N=23	Unpaired t test			Unpaired t test
		Mean	sem	Mean	sem	p values		NCGFP vs Kif11KD	ns		NCGFP vs Kif11KD	ns
	%Mushroom	57.4052	3.43186	61.0111	3.36729			P value	0.4772		P value	0.4879
	%stubby and Thin	42.5948	3.67699	38.9889	3.61217	NS		One- or two-tailed P value?	Two-tailed		One- or two-tailed P value?	Two-tailed
						p< 0.05		t, df	t=0.7169 df=44		t, df	t=0.6996 df=44
						Student's t test
Refer Fig 6H	ICC	Piccolo CTCF value		N=10
		NC GFP	Kif11 GFP		Pclo CTCF
	Mean	705.745	6314.18		Unpaired t test
	SEM	294.812	805.481		NCGFP vs Kif11KD	****
	Pvalues		***		P value	< 0.0001
			***p< 0.0001		One- or two-tailed P value?	Two-tailed
			Student's t test		t, df	t=6.539 df=18
Refer Fig 6I	ICC	Synaptophysin CTCF value		N=10
		NC GFP	Kif11 GFP		Synap CTCF
	Mean	2230.25	8303.64		Unpaired t test
	SEM	370.803	1082.84		NCGFP vs Kif11KD	****
	Pvalues		***		P value	< 0.0001
			***p< 0.0001		One- or two-tailed P value?	Two-tailed
			Student's t test		t, df	t=5.306 df=18
Refer Fig 6J	ICC	PSD95 CTCF value		N=10	Synap CTCF
		NC GFP	Kif11 GFP		Unpaired t test
	Mean	3681.18	5430.38		NCGFP vs Kif11KD	ns
	SEM	629.354	652.137		P value	0.0695
	Pvalues		NS		One- or two-tailed P value?	Two-tailed
			p< 0.0001		t, df	t=1.930 df=18
			Student's t test
Refer Supplementary Fig S3							Pclo KD
	ICC	Piccolo CTCF value					One-way analysis of variance
		Control	Pclo ShA	Pclo ShB	Pclo ShC		Tukey's Multiple Comparison Test
	Mean	1299.9	1018.81	512.226	343.873		P value	< 0.0001
	SEM	216.752	131.405	71.5157	51.3438		F	10.9
	Pvalues			*	*		R square	0.5387
					*p< 0.01		df	3
					one-way ANOVA Tukey test		Control vs Pclo ShA	ns
							Control vs Pclo ShB	**
							Control vs Pclo ShC	***

## Sheet: Table S6
Additional File Table S6
Refer Fig 7D	Amplitude (pA)					Amplitude
		Control	Kif11 KD	(Kif11+Piccolo) KD		One-way analysis of variance	Tukey's Multiple Comparison Test
	Mean	100	122.63	94.61		Control vs Kif11 KD	ns
	SEM	9.29	11.91	9.51		Control vs (Kif11+Piccolo) KD	ns
	N-number	22	13	22		Kif11 KD vs (Kif11+Piccolo) KD	ns
	p value			NS		P value	0.1822
				0.1825		F	1.758
				one-way ANOVA Tukey test		R square	0.06111
Refer Fig 7E	Frequency (Hz)					df	2
		Control	Kif11 KD	(Kif11+Piccolo) KD
	Mean	100	199.63	106.99
	SEM	11.57	45.83	18.9		Frequency
	N-number	22	13	22		One-way analysis of variance	Tukey's Multiple Comparison Test
	p value			*		Control vs Kif11 KD	*
				*p<0.05		Control vs (Kif11+Piccolo) KD	ns
				one-way ANOVA Tukey test		Kif11 KD vs (Kif11+Piccolo) KD	*
						P value	0.015
						F	4.542
						R square	0.144
						df	2
Refer Fig 7J	Amplitude (pA)				Amplitude
		Control	Piccolo KD		Unpaired t test
	Mean	100	92.8		control vs Pclo KD	ns
	SEM	10.19	10.69		P value	0.6284
	N-number	21	20		One- or two-tailed P value?	Two-tailed
	p value		NS		t, df	t=0.4878 df=39
			0.628
			Student's t test
Refer Fig 7K	Frequency (Hz)
		Control	Piccolo KD		Frequency
	Mean	100	52.57		Unpaired t test
	SEM	14.25	14.28		control vs Pclo KD	*
	N-number	21	20		P value	0.0239
	p value		*		One- or two-tailed P value?	Two-tailed
			*p<0.05		t, df	t=2.350 df=39
			Student's t test

## Sheet: Table S7
Additional File Table S7
Primer name	Sequence
Kif1B-F	GTACACATGTGGGTGGCATT
Kif1B-R	GGTTGCCTAGAAAAGCAAGG
Kif1C-F	TGCTGAAGTCAGGAAACAGG
Kif1C-R	CTGAGCAAAGTTCCAGTCCA
Kif2A-F	CCTAGTCAGCTTCCTGAGCAAT
Kif2A-R	TTTGCAGCTTGAACTGGAGATA
Kif2C-F	GTTTCCTGGTCTCTCCATCAAC
Kif2C-R	ACAGGATTTCTCCACGTTCACT
Kif3B-F	ATG ATT ACT GGC GGG AAC AG
Kif3B-R	TCC TTC AGC AGC CTC ATC TT
Kif3C-F	GGG CAA TCT TTC TTC AGT GC
Kif3C-R	GTG GCC TGA TGG TTT GTT CT
Kif4-F	AGAGATTCCAAGCTGACTCGAC
Kif4-R	GGACTCACACAGGCAATCATAA
Kif5A-F	TCC TCC CCC TTA CCT TCA CT
Kif5A-R	GAT TTG TGC GGT TTG GTT TT
Kif5B-F	TGA CCT CCA AGA CCA AAA CC
Kif5B-R	GTG CAG CTT CCT GCT CTT CT
Kif11-F	GCAGAGAGTAAGTGTGGTCACG
Kif11-R	AGCCTGAGCTCCATAGTGAGAC
Kif13A-F	AGAACTTCCAGGAGACTGAACG
Kif13A-R	CTTGGTAGCCAAGGGAAGTATG
Kif13B-F	CCTAAGATCCACGAGAATGTCC
Kif13B-R	TTCTACGAAGCCGCTCTAAATC
Kif14-F	TCAAGCTCTGGGACACTGAC
Kif14-R	AGGCCTGCACTTAGACACCT
Kif17-F	CTC AGC CGA AGC GAC AGT
Kif17-R	GCT TGG AGC GGA AGT AGT TG
Kif21A-F	CAGAAAATGACCATCTCCAACA
Kif21A-R	CTCTCGCCTTTTTGTGAGTTCT
Kif21B-F	TACAGGCTGCTCAAAAAGAACA
Kif21B-R	GCTTCTTCAGCTCCCTTTCATA
Kif24-F	ATCCTTGGACTGAAATGGAGAA
Kif24-R	CTCCACGACGTACTTCCCTTAC
KIf7-F1	TGGTGAGTGGCAAGGAAGTC
Kif7_R1	AGTATAAGGTCCGCCTGGGT
Piccolo_F	TGCATCAAAGCCAGCCAATG
Piccolo_R	TTTGCAGGCTGGCATTGATG
Synaptophysin_F	TTTGCCATCTTCGCCTTTGC
Synaptophysin_R	GGGTGCATCAAAGTACACTTGG
18S_F2	AACCCGTTGAACCCCATT
18S_R2	CCATCCAATCGGTAGTAGTAGCG
Gapdh-F	TTGTCAAGCTCATTTCCTGGTA
Gapdh-R	GGTCCAGGGTTTCTTACTCCTT
